# Supplementary material for: Field resistance to Orobanche crenata in pea (Pisum sativum L.): beyond strigolactones
Source: BMC Plant Biol. 2025 Oct 8;25:1340. doi: 10.1186/s12870-025-07296-x (PMC12505547; doi:10.1186/s12870-025-07296-x)
Supplement: Supplementary file 2 — Supplementary Material 2. Supplementary Table 1. Information on the germplasm panel evaluated in this study for response to O. crenata. Supplementary Table 2. Climatic data for the field trial conducted in 2022–2023. Supplementary Table 3. Climatic data for the field trial conducted in 2023–2024. Supplementary Table 4. Number of O. crenata shoots emerged on the cultivar Sprinter within each experimental block of the field trials carried out in 2022-2023 and 2023-2024. Data are presented as means ± SD. Supplementary Table 5. ANOVA for response to O. crenata of the pea germplasm panel evaluated in this study. Supplementary Table 6. Mean infestation data of O. crenata recorded on the pea germplasm panel over two growing seasons (2022–2023 and 2023–2024). Means were calculated using three replicates in 2022–2023 and four replicates in 2023–2024. Supplementary Table 7. Summary for the results of the RNA-seq experiment Supplementary Table 8. List of differentially expressed genes between lines carrying resistance (R) and susceptibility (S) allele at PsOcr-1,PsOcr-2, and PsOcr-3. [file 12870_2025_7296_MOESM2_ESM.xlsx]

## Sheet: Table_S1
Supplementary Table 1. Information on the germplasm panel evaluated in this study for response to O. crenata.
Accession number	Origin	Genebank
PI_102888	CHN	USDA_PSPP
PI_103058	CHN	USDA_PSPP
PI_116056	IND	USDA_PSPP
PI_117264	TUR	USDA_PSPP
PI_117998	BRA	USDA_PSPP
PI_118501	BRA	USDA_PSPP
PI_121352	IND	USDA_PSPP
PI_134271	AFG	USDA_PSPP
PI_142775	MEX	USDA_PSPP
PI_143485	AZE	USDA_PSPP
PI_156647	ETH	USDA_PSPP
PI_162909	PRY	USDA_PSPP
PI_163126	IND	USDA_PSPP
PI_163129	IND	USDA_PSPP
PI_164612	IND	USDA_PSPP
PI_164971	TUR	USDA_PSPP
PI_166159	NPL	USDA_PSPP
PI_169608	TUR	USDA_PSPP
PI_179449	TUR	USDA_PSPP
PI_179450	SYR	USDA_PSPP
PI_179451	SYR	USDA_PSPP
PI_179459	TUR	USDA_PSPP
PI_179722	IND	USDA_PSPP
PI_180329	IND	USDA_PSPP
PI_180702	GER	USDA_PSPP
PI_181799	LBN	USDA_PSPP
PI_181801	LBN	USDA_PSPP
PI_181958	SYR	USDA_PSPP
PI_184784	GIN	USDA_PSPP
PI_193578	ETH	USDA_PSPP
PI_193584	ETH	USDA_PSPP
PI_195020	ETH	USDA_PSPP
PI_195631	ETH	USDA_PSPP
PI_197990	NLD	USDA_PSPP
PI_198074	SWE	USDA_PSPP
PI_203068	FIN	USDA_PSPP
PI_204306	AUS	USDA_PSPP
PI_206838	USA	USDA_PSPP
PI_210561	RUS	USDA_PSPP
PI_210569	FIN	USDA_PSPP
PI_210571	FIN	USDA_PSPP
PI_212917	IND	USDA_PSPP
PI_221697	IDN	USDA_PSPP
PI_236492	USA	USDA_PSPP
PI_241593	TWN	USDA_PSPP
PI_242028	DNK	USDA_PSPP
PI_248181	RWA	USDA_PSPP
PI_250440	CSK	USDA_PSPP
PI_250441	CSK	USDA_PSPP
PI_250446	CSK	USDA_PSPP
PI_261622	SPA	USDA_PSPP
PI_263014	NLD	USDA_PSPP
PI_263030	FRA	USDA_PSPP
PI_263032	FRA	USDA_PSPP
PI_263871	GRC	USDA_PSPP
PI_269762	UK	USDA_PSPP
PI_269777	UK	USDA_PSPP
PI_269778	UK	USDA_PSPP
PI_269782	UK	USDA_PSPP
PI_269802	UK	USDA_PSPP
PI_269825	UK	USDA_PSPP
PI_271038	NPL	USDA_PSPP
PI_272148	FIN	USDA_PSPP
PI_272171	GER	USDA_PSPP
PI_272184	GRC	USDA_PSPP
PI_272194	GER	USDA_PSPP
PI_272215	GER	USDA_PSPP
PI_272216	BGR	USDA_PSPP
PI_273605	ECU	USDA_PSPP
PI_274584	NOR	USDA_PSPP
PI_275822	SWE	USDA_PSPP
PI_280609	RUS	USDA_PSPP
PI_280613	RUS	USDA_PSPP
PI_280614	RUS	USDA_PSPP
PI_280619	EST	USDA_PSPP
PI_280626	RUS	USDA_PSPP
PI_285718	POL	USDA_PSPP
PI_285747	POL	USDA_PSPP
PI_286607	THA	USDA_PSPP
PI_288025	FRA	USDA_PSPP
PI_293426	BGR	USDA_PSPP
PI_306591	HUN	USDA_PSPP
PI_314794	AUS	USDA_PSPP
PI_324695	HUN	USDA_PSPP
PI_324697	HUN	USDA_PSPP
PI_324700	HUN	USDA_PSPP
PI_324702	HUN	USDA_PSPP
PI_324703	HUN	USDA_PSPP
PI_331414	ETH	USDA_PSPP
PI_343338	USA	USDA_PSPP
PI_343987	TUR	USDA_PSPP
PI_347295	IND	USDA_PSPP
PI_347490	IND	USDA_PSPP
PI_347496	IND	USDA_PSPP
PI_355906	JPN	USDA_PSPP
PI_356974	IND	USDA_PSPP
PI_356980	IND	USDA_PSPP
PI_356986	IND	USDA_PSPP
PI_356992	IND	USDA_PSPP
PI_393490	CSK	USDA_PSPP
PI_409031	GER	USDA_PSPP
PI_413678	HUN	USDA_PSPP
PI_413698	HUN	USDA_PSPP
PI_413703	HUN	USDA_PSPP
PI_429849	UZB	USDA_PSPP
PI_476409	LVA	USDA_PSPP
PI_476413	RUS	USDA_PSPP
PI_486131	ECU	USDA_PSPP
PI_494077	CHL	USDA_PSPP
PI_499982	CHN	USDA_PSPP
PI_505062	GRC	USDA_PSPP
PI_505080	CYP	USDA_PSPP
PI_505108	GRC	USDA_PSPP
PI_505122	ALB	USDA_PSPP
PI_505127	ALB	USDA_PSPP
PI_601516	NLD	USDA_PSPP
PI_619079	USA	USDA_PSPP
PI_639974	GEO	USDA_PSPP
PI_639980	BGR	USDA_PSPP
PI_639981	BGR	USDA_PSPP
PS-00168	ITA	DISSPA
PS-00169	ITA	DISSPA
PS-00300	ITA	DISSPA
W6_15008	ISR	USDA_PSPP
W6_26160	GEO	USDA_PSPP
W6_31707	RUS	USDA_PSPP
W6_44716	CHN	USDA_PSPP
W6_44718	CHN	USDA_PSPP
W6_44720	CHN	USDA_PSPP
W6_44724	CHN	USDA_PSPP
W6_44725	CHN	USDA_PSPP
W6_44726	CHN	USDA_PSPP
W6_44766	CHN	USDA_PSPP
W6_44768	CHN	USDA_PSPP
W6_44769	CHN	USDA_PSPP
W6_44770	CHN	USDA_PSPP

## Sheet: Table_S2
Supplementary Table 2. Climatic data for the field trial conducted in 2022–2023.
Date	Temperature High °C	Temperature Avg °C	Temperature Low °C	PrecipitationSum mm
2022-12-19	12.7	10.2	7.8	0
2022-12-20	13.9	9.7	5.8	0
2022-12-21	15.3	9	4.9	0.2
2022-12-22	14.6	9.4	6.3	0
2022-12-23	15.8	10.5	7.1	0
2022-12-24	17.3	11.7	7.9	0
2022-12-25	19	11.8	7.8	0.2
2022-12-26	15.7	10.6	7.3	0.2
2022-12-27	16.6	10.9	7.3	0.2
2022-12-28	13.9	9.1	5.5	0.2
2022-12-29	17.8	11.8	8.1	0
2022-12-30	17.5	12.1	9.4	0
2022-12-31	17.2	12	7.9	0
2023-1-1	18.7	10.7	5.9	0
2023-1-2	17.8	11.2	6.1	0
2023-1-3	13.8	10.5	7.5	0
2023-1-4	16.3	10.8	6.3	0.2
2023-1-5	16.3	10.9	7.5	0
2023-1-6	14.4	9.7	6.5	0.5
2023-1-7	15.3	10.2	6.7	0.2
2023-1-8	17.8	10.7	5.6	0.2
2023-1-9	14.4	12	9.3	2
2023-1-10	12.1	10.3	7.4	1
2023-1-11	11.8	10.2	6.7	0
2023-1-12	11.8	8.8	6.3	0
2023-1-13	14.4	9.3	6.6	0
2023-1-14	12.1	8.7	6	1
2023-1-15	15.1	9.6	4.4	0
2023-1-16	15.9	12	9.1	0
2023-1-17	16.9	13.4	9.3	0
2023-1-18	16.8	13.9	10.8	0.2
2023-1-19	13.2	10.8	7.7	0
2023-1-20	11.3	7.9	3.9	0.2
2023-1-21	9.8	8	5.3	0.2
2023-1-22	11.7	7.4	4.5	8.4
2023-1-23	13.1	7.2	3.4	0
2023-1-24	12.5	6.6	1.7	0
2023-1-25	10	7.6	4.1	17.8
2023-1-26	8.6	6.7	4.3	13.7
2023-1-27	8.4	6.6	5.2	23.4
2023-1-28	10.4	6.5	3.6	0
2023-1-29	8.2	5.9	4.3	2
2023-1-30	11.2	6.6	3.3	0
2023-1-31	11.9	7.7	2.5	0.5
2023-2-1	14.7	8.1	2.9	0
2023-2-2	15.5	8.6	4	0
2023-2-3	14.2	9.1	4.4	0
2023-2-4	14.1	10.6	7.1	0
2023-2-5	7	5	3.2	0
2023-2-6	4.7	3.4	2	0
2023-2-7	6.3	3.7	0.4	2
2023-2-8	7.1	4.9	2.1	0
2023-2-9	7.7	4.5	1.2	0
2023-2-10	9.7	6	2.3	0
2023-2-11	11.4	6.4	2.7	0
2023-2-12	12	8.1	3.2	3.3
2023-2-13	12.1	7.6	2.5	0
2023-2-14	13.6	8.4	4.7	0
2023-2-15	14.7	8.9	3.7	0
2023-2-16	18.1	10.5	5.9	0
2023-2-17	14.8	8.9	3.7	0
2023-2-18	15.2	9.5	5.1	0
2023-2-19	15.8	10.7	5.6	0
2023-2-20	16.1	10.2	6.1	0
2023-2-21	17.6	11	6.3	0
2023-2-22	15.1	10.8	6.4	0.2
2023-2-23	16.6	11.2	6.8	0
2023-2-24	18.4	12.9	9.2	0
2023-2-25	16.4	14.4	12.3	0
2023-2-26	17.8	13.9	8.8	0.5
2023-2-27	16.1	10.8	7.3	3.6
2023-2-28	13.4	10.4	6.9	0.2
2023-3-1	17.6	11.9	7	1.8
2023-3-2	15	9.5	4	0.2
2023-3-3	16.1	10.3	4.3	0
2023-3-4	12.8	9.5	7.3	7.6
2023-3-5	13.9	9.5	7	31.2
2023-3-6	16.4	11.3	6.9	0
2023-3-7	16.4	11.6	6.3	0
2023-3-8	19	13.4	9.8	0
2023-3-9	22.5	16.1	10.9	0
2023-3-10	22.2	16.8	13.2	0
2023-3-11	21.1	15.2	10.7	0
2023-3-12	14.6	11.1	6.3	4.1
2023-3-13	18.7	12.6	6.7	0
2023-3-14	19	14.5	10.7	0
2023-3-15	15.7	12	9.6	1.5
2023-3-16	12.4	10.8	9.2	0
2023-3-17	12.5	9.4	3.7	0
2023-3-18	16.3	9.3	2.4	0
2023-3-19	20.7	12.6	5.2	0
2023-3-20	17.7	12.8	7.8	0.5
2023-3-21	12.3	11.2	9.2	52.3
2023-3-22	18	12.3	7.8	0.2
2023-3-23	20	13.1	6.9	0
2023-3-24	21.2	15.1	8.5	0
2023-3-25	23.4	16.4	11.2	0
2023-3-26	23.3	15.8	10.2	0
2023-3-27	19	13.4	9.8	1.8
2023-3-28	11.8	9.7	5.2	5.1
2023-3-29	17.5	10.9	4.7	0
2023-3-30	18.9	12.9	7.1	0
2023-3-31	23.1	15.5	8.9	0
2023-4-1	21.2	16.1	11.5	0
2023-4-2	17.3	13.3	8.2	0
2023-4-3	15.2	12.8	10.2	16.5
2023-4-4	10.7	9.1	6.2	23.1
2023-4-5	11.6	8.5	4.6	1
2023-4-6	11.4	8.6	5.2	0
2023-4-7	14.4	9.2	4.3	0
2023-4-8	18	11.7	5.4	2.8
2023-4-9	11.9	9.2	7.4	11.9
2023-4-10	14.1	10	7.1	26.9
2023-4-11	16.8	12.1	7.6	0
2023-4-12	18.9	14.2	7.2	0
2023-4-13	22	16.5	11.1	0
2023-4-14	17.1	13.6	10.5	0
2023-4-15	19.5	13.3	9.1	0.2
2023-4-16	14.5	12	10.4	8.4
2023-4-17	14.4	11.2	8.2	7.9
2023-4-18	17.2	12.6	8.4	0.2
2023-4-19	18.6	13.6	9.2	0
2023-4-20	20.9	14.7	8.4	0
2023-4-21	18.8	13.8	9.6	0
2023-4-22	20.1	14.7	9.7	0.2
2023-4-23	23.9	17	9.1	0
2023-4-24	22.8	17.1	13.5	0
2023-4-25	22.1	16.9	11.6	0
2023-4-26	17.4	14	9.2	1.5
2023-4-27	18.9	13.7	8.2	0
2023-4-28	21.4	15.7	7.7	0
2023-4-29	22.8	17.3	12	1.3
2023-4-30	18.4	15	12.6	6.1
2023-5-1	17.4	14.8	13	17.5
2023-5-2	20.1	16.6	14	0.5
2023-5-3	17.4	15.1	12.9	7.1
2023-5-4	20.3	16.1	11.1	0
2023-5-5	21.6	16.2	10.8	0
2023-5-6	22.4	17.1	11.1	0
2023-5-7	26.8	19	11.4	0
2023-5-8	23.5	18.7	15.3	0.5
2023-5-9	19.9	17.4	15.1	0
2023-5-10	22.4	17	12.3	2.3
2023-5-11	23.8	17.7	14.7	26.9
2023-5-12	23.4	17.2	11.4	1.8
2023-5-13	19.2	16.3	13.3	13.2
2023-5-14	21.3	18.2	16.5	1.3
2023-5-15	18.6	16.4	14.4	38.9
2023-5-16	21.9	18.2	15.3	0.8
2023-5-17	21.9	16.8	14.4	4.3
2023-5-18	20.1	16.8	13.1	0
2023-5-19	21.2	17.3	13	0
2023-5-20	20.8	16.9	14.6	10.9
2023-5-21	19.9	16.7	14.4	0.8
2023-5-22	22.7	18.2	14.3	0
2023-5-23	24.7	19.5	13.3	0.2
2023-5-24	26.4	20.8	14.6	0
2023-5-25	25.6	20.5	14.3	0
2023-5-26	24.7	20.5	16.4	0
2023-5-27	24.6	20.8	16.1	0
2023-5-28	24.9	20.3	15.8	0
2023-5-29	24.3	20.2	14.7	0
2023-5-30	25.1	20	14.8	0
2023-5-31	23	19.1	14.2	0
2023-6-1	23.4	19.7	15.6	0.2
2023-6-2	25.6	20.5	14.8	0
2023-6-3	27	21.4	15.6	0
2023-6-4	28.9	21.8	14.9	0
2023-6-5	25.4	21.8	18.5	0
2023-6-6	25.7	22.1	18.8	0
2023-6-7	24.2	21.2	17.2	0
2023-6-8	26	21.4	15.8	0
2023-6-9	27.6	22.9	16.3	3.3
2023-6-10	24.4	21	19.3	6.1
2023-6-11	25.7	21.8	18.4	0
2023-6-12	26.2	22.2	18.1	0
2023-6-13	27.1	21.8	16.9	1.5
2023-6-14	28.6	22.5	16.1	0
2023-6-15	25.5	21.1	18.6	6.6
2023-6-16	23.7	20.2	17.1	6.3
2023-6-17	25.5	21.7	17.7	0
2023-6-18	26.7	21.9	16.7	0
2023-6-19	30.9	24.5	17.7	0
2023-6-20	31.1	25.6	18.9	0
2023-6-21	32.2	26.9	20.8	0
2023-6-22	32.8	27.4	21.2	0
2023-6-23	38.3	30.6	23	0
2023-6-24	31.1	25.8	22.4	0
2023-6-25	27.8	23.8	20.3	8.1
2023-6-26	28.3	24	19.7	0
2023-6-27	29.1	24.8	18.8	0
2023-6-28	31.2	25.9	20.7	0
2023-6-29	26.8	23.4	17.9	0
2023-6-30	29.3	23.6	15.4	0

## Sheet: Table_S3
Supplementary Table 3. Climatic data for the field trial conducted in 2023–2024.
Date	Temperature High °C	Temperature Avg °C	Temperature Low °C	PrecipitationSum mm
2023-12-21	15	10.1	5.7	0
2023-12-22	19.6	13.4	9.1	0
2023-12-23	21.5	14.9	10.2	0
2023-12-24	21.4	12.8	7.7	0
2023-12-25	18.2	10.6	5.9	0
2023-12-26	15.6	9.6	5	0.2
2023-12-27	15.3	9.7	6.4	0.2
2023-12-28	16.8	9.9	5.4	0.2
2023-12-29	15.4	10.8	7.8	0
2023-12-30	14.9	10.2	6.6	0
2023-12-31	15.8	10.4	5.4	0
2024-1-1	18.8	13.3	10.6	0
2024-1-2	16.8	12.1	9	0
2024-1-3	18.7	12.8	7.6	0
2024-1-4	20.3	14.4	10.2	0
2024-1-5	16.3	13.5	9.3	0
2024-1-6	17.9	14.5	10.3	2.8
2024-1-7	13.6	10.4	8.1	2.3
2024-1-8	13.9	9.7	7.3	0.2
2024-1-9	9.9	8.3	6.3	14.7
2024-1-10	10.5	8.3	7.1	0
2024-1-11	10.7	8.3	6.6	0.8
2024-1-12	11.5	8.5	6	1.3
2024-1-13	9.9	6.6	3.4	0
2024-1-14	11.8	7	1.3	0
2024-1-15	15.2	12.1	8.6	1
2024-1-16	17.2	12	7.8	0.2
2024-1-17	17.9	13.6	9.3	0.2
2024-1-18	22.3	16.9	13.5	0
2024-1-19	20	16.9	14.2	0
2024-1-20	14.3	7.8	5.6	20.8
2024-1-21	10.8	7	2.4	0
2024-1-22	12.4	6.6	2.4	0
2024-1-23	11.4	8.4	4.1	1.3
2024-1-24	14.8	10.9	7.6	0
2024-1-25	15.4	9.8	5.2	0
2024-1-26	19.1	9.9	4.1	0
2024-1-27	13.2	9	4.9	0
2024-1-28	11.6	8.9	5.1	0
2024-1-29	11.8	7.1	3.5	0
2024-1-30	11.2	6.2	1.6	0
2024-1-31	12.2	5.1	2.2	0
2024-2-1	12.9	6.8	2.9	0
2024-2-2	13.9	8.7	3.8	0
2024-2-3	17.9	10.5	5.2	0
2024-2-4	18.8	10.8	5.4	0
2024-2-5	18.6	11.8	6.7	0
2024-2-6	16.9	11	5.6	0
2024-2-7	19.7	12.7	8.6	0
2024-2-8	18.9	12.2	7.1	0
2024-2-9	18.1	12.8	8.4	0
2024-2-10	16.8	14.8	13.3	0
2024-2-11	17.4	13.5	8.2	0
2024-2-12	14.9	10.6	7.2	0
2024-2-13	12.9	9.4	7.2	2.3
2024-2-14	12.8	9.9	6.4	1
2024-2-15	14.7	10	5.8	0
2024-2-16	17.1	10.5	4.4	0
2024-2-17	15.1	9.8	3.8	0
2024-2-18	15.5	10.4	4.4	0.2
2024-2-19	16.8	11.5	7.1	0
2024-2-20	15.2	11	7.7	0
2024-2-21	15.8	10.1	6.1	0
2024-2-22	17.7	11.3	5.5	0
2024-2-23	16.1	13.3	9.7	0
2024-2-24	15.3	13.1	10.2	3.3
2024-2-25	11.4	10.1	9.3	53.1
2024-2-26	17.2	11.7	8.8	0.2
2024-2-27	17.1	14	10.3	0
2024-2-28	18.5	15.7	13.3	0
2024-2-29	16.1	14.7	13.9	0
2024-3-1	17.8	12.5	8.1	1
2024-3-2	18.3	11.8	5.7	0.2
2024-3-3	17.2	12.7	7.9	0
2024-3-4	14	11.1	6.2	24.9
2024-3-5	15.3	9.8	5.4	0.2
2024-3-6	17.3	12.1	7.9	0
2024-3-7	14.3	10	6.6	0
2024-3-8	14.7	10.7	5.7	0
2024-3-9	18.2	14.3	11.6	0
2024-3-10	16.3	14.8	13	0
2024-3-11	18.1	14.2	9.6	6.9
2024-3-12	15.6	11.5	8.2	0
2024-3-13	15.4	11.4	7.4	0
2024-3-14	17.2	11.5	6.3	0
2024-3-15	19.9	12.8	6.4	0
2024-3-16	17.4	12.9	7.8	5.1
2024-3-17	17.3	12.7	8.7	0.2
2024-3-18	21.6	14.3	7.9	4.6
2024-3-19	15.4	12.3	8.8	7.6
2024-3-20	15.8	10.8	6.2	0
2024-3-21	18.8	12	3.8	0
2024-3-22	16.8	13.1	8.8	0
2024-3-23	21.5	15.1	7.4	0.2
2024-3-24	22.3	16	10.6	0
2024-3-25	16.3	12.1	7.3	0
2024-3-26	16.7	13.6	11.1	5.3
2024-3-27	19.8	15.5	12	0.8
2024-3-28	22.1	15.6	8.7	0
2024-3-29	25.1	17.6	12.8	0
2024-3-30	20.8	16.7	12.9	0
2024-3-31	19.8	17.3	15.7	0
2024-4-1	21.7	17.6	15.4	0
2024-4-2	20.5	15.6	10.4	0
2024-4-3	20.4	14.7	8	0
2024-4-4	19.8	14.9	10	0
2024-4-5	21.1	15.4	9.9	0
2024-4-6	22.2	16.3	9.9	0
2024-4-7	23.3	17.2	11.6	0
2024-4-8	25.3	18.5	10.9	0
2024-4-9	28.4	21.3	16	0
2024-4-10	24.1	18.3	13.1	0
2024-4-11	21.8	16.6	12.1	0
2024-4-12	23.4	17.4	11.8	0
2024-4-13	24.4	18.2	12.7	0
2024-4-14	24.9	19.8	12.7	0
2024-4-15	30.2	22.7	13.8	0
2024-4-16	25.8	20.5	15.9	1
2024-4-17	17.8	14.7	9.1	0.8
2024-4-18	16.1	11.9	8.8	2.3
2024-4-19	14.3	10.5	8.4	6.1
2024-4-20	17.2	11.6	5	1.5
2024-4-21	13.5	10.4	7.1	0.8
2024-4-22	19.9	12.4	5.7	0
2024-4-23	18.2	13.5	8.2	0
2024-4-24	17.4	11.9	7.2	1
2024-4-25	17.1	11.8	5.8	0
2024-4-26	19.9	14.3	8.4	0
2024-4-27	20.9	16.1	9.9	0
2024-4-28	22.2	16.3	8.7	0
2024-4-29	22.6	16.7	9.3	0
2024-5-1	24.5	19.8	16.4	0
2024-5-2	24.7	17.8	13.4	0.8
2024-5-3	21.1	15.4	10.9	10.2
2024-5-4	19.4	15.3	10.4	0
2024-5-5	21.6	17.1	11.4	0
2024-5-6	26.8	19.6	12.6	0
2024-5-7	26.7	20.1	14.8	0
2024-5-8	20.8	18.1	13.2	0
2024-5-9	23.8	19.3	15.2	1.5
2024-5-10	23	19.1	15.1	0.5
2024-5-11	22.9	18.2	13.1	0
2024-5-12	23.2	18.6	12.3	0
2024-5-13	24.9	19.7	12.7	0
2024-5-14	25.3	20.5	16.4	0
2024-5-15	24.2	20.4	17.4	0
2024-5-16	25.7	20.8	18.2	0.5
2024-5-17	25.8	23.7	19.4	0
2024-5-18	26.7	19.7	16	15.2
2024-5-19	24.8	19.3	15.6	23.1
2024-5-20	25.7	21	17.2	0
2024-5-21	29.9	23.7	18.8	0
2024-5-22	24.9	20.4	16.8	0
2024-5-23	24.4	20.4	14.7	0
2024-5-24	24.6	20.2	14.2	0
2024-5-25	23.8	18.7	14.1	1.5
2024-5-26	22.5	18.4	15.3	0
2024-5-27	23.8	19.3	14.1	0
2024-5-28	25.3	20.3	14.7	0
2024-5-29	24	20.4	16.6	0
2024-5-30	28.5	21.7	15.2	0.2
2024-5-31	26.8	22.9	19.6	0
2024-6-1	25.5	22.2	19.7	0.8
2024-6-2	29.6	23.2	18.3	2
2024-6-3	26.2	21.3	18	3.3
2024-6-4	24.8	21.2	18.2	0
2024-6-5	26.3	22.5	18	0.5
2024-6-6	27.9	22.4	15.7	0
2024-6-7	30.2	24.1	16.3	0
2024-6-8	31.2	25.7	19.2	0
2024-6-9	38.2	29.2	21.1	0
2024-6-10	34.4	28.9	23.2	0
2024-6-11	29.3	25.6	21.3	0
2024-6-12	29.8	25.2	21.2	0
2024-6-13	29.2	24.2	19.6	1
2024-6-14	25.7	20.8	15.1	0
2024-6-15	27.3	22.9	16.1	0
2024-6-16	34.3	27.1	19.5	0
2024-6-17	28.2	25.1	19.9	0
2024-6-18	31.1	25.5	18.2	0
2024-6-19	34.4	28.2	19.4	0
2024-6-20	35	29.3	24.2	0
2024-6-21	33	28.8	23.2	0
2024-6-22	35.3	28.2	23.7	0
2024-6-23	30.9	25.7	19.3	0
2024-6-24	28.6	24.9	19.9	0
2024-6-25	29	24.9	20.1	0.2
2024-6-26	29.8	24.2	19.3	0.5
2024-6-27	28.3	24.5	19.9	0
2024-6-28	29.5	25.2	20.7	0
2024-6-29	30.7	26.9	22.2	0
2024-6-30	38.2	29.8	21.3	0

## Sheet: Table_S4
Supplementary Table 4: Number of O. crenata shoots emerged on the cultivar Sprinter within each experimental block of the field trials carried out in 2022-2023 and 2023-2024. Data are presented as means ± SD.
Genotype	Block	Growing season	Average Oc shoots	SD
Sprinter	1	2022-2023	10	1.73205
Sprinter	2	2022-2023	11.4	1.34164
Sprinter	3	2022-2023	13.8	1.78885
Sprinter	1	2023-2024	9.6	1.14018
Sprinter	2	2023-2024	6.8	0.83666
Sprinter	3	2023-2024	4.6	0.547723
Sprinter	4	2023-2024	5	0.816497

## Sheet: Table_S5
Supplementary Table 5. ANOVA for response to O. crenata of the pea germplasm panel evaluated in this study.
.	Df	Sum Sq	Mean Sq	F value	Pr(>F)
Genotype	135	117.232	0.868386	1.49741	0.00134825
Replication	1	0.76481	0.76481	1.31881	0.251461
Year	1	287.668	287.668	496.045	4.51134e-73
Genotype:Year	135	42.3466	0.313679	0.540897	0.999981
Residuals	419	242.988	0.579924

## Sheet: Table_S6
Supplementary Table 6. Mean infestation data of O. crenata recorded on the pea germplasm panel over two growing seasons (2022–2023 and 2023–2024). Means were calculated using three replicates in 2022–2023 and four replicates in 2023–2024.
Accession number	Growing season	Mean number of emerged Oc shoots	Origin	Genebank
PI_102888	2022-2023	11	CHN	USDA_PSPP
PI_102888	2023-2024	4	CHN	USDA_PSPP
PI_103058	2022-2023	10.5	CHN	USDA_PSPP
PI_103058	2023-2024	2.5	CHN	USDA_PSPP
PI_116056	2022-2023	14.6667	IND	USDA_PSPP
PI_116056	2023-2024	7	IND	USDA_PSPP
PI_117264	2022-2023	18.6667	TUR	USDA_PSPP
PI_117264	2023-2024	5	TUR	USDA_PSPP
PI_117998	2022-2023	22.6667	BRA	USDA_PSPP
PI_117998	2023-2024	8.33333	BRA	USDA_PSPP
PI_118501	2022-2023	17.6667	BRA	USDA_PSPP
PI_118501	2023-2024	3.5	BRA	USDA_PSPP
PI_121352	2022-2023	17	IND	USDA_PSPP
PI_121352	2023-2024	3.66667	IND	USDA_PSPP
PI_134271	2022-2023	11	AFG	USDA_PSPP
PI_134271	2023-2024	4	AFG	USDA_PSPP
PI_142775	2022-2023	25.5	MEX	USDA_PSPP
PI_142775	2023-2024	7.25	MEX	USDA_PSPP
PI_143485	2022-2023	14.6667	AZE	USDA_PSPP
PI_143485	2023-2024	5.66667	AZE	USDA_PSPP
PI_156647	2022-2023	25	ETH	USDA_PSPP
PI_156647	2023-2024	6.33333	ETH	USDA_PSPP
PI_162909	2022-2023	16.6667	PRY	USDA_PSPP
PI_162909	2023-2024	3	PRY	USDA_PSPP
PI_163126	2022-2023	11.6667	IND	USDA_PSPP
PI_163126	2023-2024	5	IND	USDA_PSPP
PI_163129	2022-2023	13.3333	IND	USDA_PSPP
PI_163129	2023-2024	8.5	IND	USDA_PSPP
PI_164612	2022-2023	11.5	IND	USDA_PSPP
PI_164612	2023-2024	7	IND	USDA_PSPP
PI_164971	2022-2023	15.3333	TUR	USDA_PSPP
PI_164971	2023-2024	8.5	TUR	USDA_PSPP
PI_166159	2022-2023	14.6667	NPL	USDA_PSPP
PI_166159	2023-2024	8	NPL	USDA_PSPP
PI_169608	2022-2023	11	TUR	USDA_PSPP
PI_169608	2023-2024	5	TUR	USDA_PSPP
PI_179449	2022-2023	18.6667	TUR	USDA_PSPP
PI_179449	2023-2024	3.66667	TUR	USDA_PSPP
PI_179450	2022-2023	17	SYR	USDA_PSPP
PI_179450	2023-2024	5	SYR	USDA_PSPP
PI_179451	2022-2023	25.3333	SYR	USDA_PSPP
PI_179451	2023-2024	7	SYR	USDA_PSPP
PI_179459	2022-2023	16.6667	TUR	USDA_PSPP
PI_179459	2023-2024	2.5	TUR	USDA_PSPP
PI_179722	2022-2023	6.66667	IND	USDA_PSPP
PI_179722	2023-2024	2	IND	USDA_PSPP
PI_180329	2022-2023	7.66667	IND	USDA_PSPP
PI_180329	2023-2024	2.5	IND	USDA_PSPP
PI_180702	2022-2023	17	GER	USDA_PSPP
PI_180702	2023-2024	2.33333	GER	USDA_PSPP
PI_181799	2022-2023	16.5	LBN	USDA_PSPP
PI_181799	2023-2024	3	LBN	USDA_PSPP
PI_181801	2022-2023	21.6667	LBN	USDA_PSPP
PI_181801	2023-2024	6.5	LBN	USDA_PSPP
PI_181958	2022-2023	18.3333	SYR	USDA_PSPP
PI_181958	2023-2024	7	SYR	USDA_PSPP
PI_184784	2022-2023	21.3333	GIN	USDA_PSPP
PI_184784	2023-2024	4	GIN	USDA_PSPP
PI_193578	2022-2023	7	ETH	USDA_PSPP
PI_193578	2023-2024	5	ETH	USDA_PSPP
PI_193584	2022-2023	12.6667	ETH	USDA_PSPP
PI_193584	2023-2024	5	ETH	USDA_PSPP
PI_195020	2022-2023	21	ETH	USDA_PSPP
PI_195020	2023-2024	5.33333	ETH	USDA_PSPP
PI_195631	2022-2023	17.3333	ETH	USDA_PSPP
PI_195631	2023-2024	5.5	ETH	USDA_PSPP
PI_197990	2022-2023	19.3333	NLD	USDA_PSPP
PI_197990	2023-2024	5.5	NLD	USDA_PSPP
PI_198074	2022-2023	23	SWE	USDA_PSPP
PI_198074	2023-2024	6	SWE	USDA_PSPP
PI_203068	2022-2023	9	FIN	USDA_PSPP
PI_203068	2023-2024	5	FIN	USDA_PSPP
PI_204306	2022-2023	24.6667	AUS	USDA_PSPP
PI_204306	2023-2024	7.5	AUS	USDA_PSPP
PI_206838	2022-2023	16.3333	USA	USDA_PSPP
PI_206838	2023-2024	4	USA	USDA_PSPP
PI_210561	2022-2023	11	RUS	USDA_PSPP
PI_210561	2023-2024	4	RUS	USDA_PSPP
PI_210569	2022-2023	18.6667	FIN	USDA_PSPP
PI_210569	2023-2024	3	FIN	USDA_PSPP
PI_210571	2022-2023	26.3333	FIN	USDA_PSPP
PI_210571	2023-2024	5.5	FIN	USDA_PSPP
PI_212917	2022-2023	19.3333	IND	USDA_PSPP
PI_212917	2023-2024	4	IND	USDA_PSPP
PI_221697	2022-2023	10	IDN	USDA_PSPP
PI_221697	2023-2024	6.5	IDN	USDA_PSPP
PI_236492	2022-2023	25	USA	USDA_PSPP
PI_236492	2023-2024	7	USA	USDA_PSPP
PI_241593	2022-2023	18	TWN	USDA_PSPP
PI_241593	2023-2024	3.5	TWN	USDA_PSPP
PI_242028	2022-2023	22.3333	DNK	USDA_PSPP
PI_242028	2023-2024	4	DNK	USDA_PSPP
PI_248181	2022-2023	18.6667	RWA	USDA_PSPP
PI_248181	2023-2024	5	RWA	USDA_PSPP
PI_250440	2022-2023	15.6667	CSK	USDA_PSPP
PI_250440	2023-2024	3	CSK	USDA_PSPP
PI_250441	2022-2023	24.6667	CSK	USDA_PSPP
PI_250441	2023-2024	5	CSK	USDA_PSPP
PI_250446	2022-2023	16.6667	CSK	USDA_PSPP
PI_250446	2023-2024	3	CSK	USDA_PSPP
PI_261622	2022-2023	6	SPA	USDA_PSPP
PI_261622	2023-2024	5	SPA	USDA_PSPP
PI_263014	2022-2023	22	NLD	USDA_PSPP
PI_263014	2023-2024	4.5	NLD	USDA_PSPP
PI_263030	2022-2023	13	FRA	USDA_PSPP
PI_263030	2023-2024	4.5	FRA	USDA_PSPP
PI_263032	2022-2023	10.6667	FRA	USDA_PSPP
PI_263032	2023-2024	7	FRA	USDA_PSPP
PI_263871	2022-2023	11.3333	GRC	USDA_PSPP
PI_263871	2023-2024	7	GRC	USDA_PSPP
PI_269762	2022-2023	10.3333	UK	USDA_PSPP
PI_269762	2023-2024	4.33333	UK	USDA_PSPP
PI_269777	2022-2023	20.3333	UK	USDA_PSPP
PI_269777	2023-2024	4	UK	USDA_PSPP
PI_269778	2022-2023	16.3333	UK	USDA_PSPP
PI_269778	2023-2024	4	UK	USDA_PSPP
PI_269782	2022-2023	11.3333	UK	USDA_PSPP
PI_269782	2023-2024	4	UK	USDA_PSPP
PI_269802	2022-2023	16	UK	USDA_PSPP
PI_269802	2023-2024	6.75	UK	USDA_PSPP
PI_269825	2022-2023	18.6667	UK	USDA_PSPP
PI_269825	2023-2024	7	UK	USDA_PSPP
PI_271038	2022-2023	20	NPL	USDA_PSPP
PI_271038	2023-2024	8	NPL	USDA_PSPP
PI_272148	2022-2023	10.6667	FIN	USDA_PSPP
PI_272148	2023-2024	4	FIN	USDA_PSPP
PI_272171	2022-2023	20	GER	USDA_PSPP
PI_272171	2023-2024	7.33333	GER	USDA_PSPP
PI_272184	2022-2023	18.3333	GRC	USDA_PSPP
PI_272184	2023-2024	5	GRC	USDA_PSPP
PI_272194	2022-2023	20.3333	GER	USDA_PSPP
PI_272194	2023-2024	5.66667	GER	USDA_PSPP
PI_272215	2022-2023	21	GER	USDA_PSPP
PI_272215	2023-2024	4	GER	USDA_PSPP
PI_272216	2022-2023	24.3333	BGR	USDA_PSPP
PI_272216	2023-2024	4	BGR	USDA_PSPP
PI_273605	2022-2023	24	ECU	USDA_PSPP
PI_273605	2023-2024	5.33333	ECU	USDA_PSPP
PI_274584	2022-2023	23.3333	NOR	USDA_PSPP
PI_274584	2023-2024	8.33333	NOR	USDA_PSPP
PI_275822	2022-2023	10.6667	SWE	USDA_PSPP
PI_275822	2023-2024	4.5	SWE	USDA_PSPP
PI_280609	2022-2023	15	RUS	USDA_PSPP
PI_280609	2023-2024	3	RUS	USDA_PSPP
PI_280613	2022-2023	26.3333	RUS	USDA_PSPP
PI_280613	2023-2024	7	RUS	USDA_PSPP
PI_280614	2022-2023	13	RUS	USDA_PSPP
PI_280614	2023-2024	6	RUS	USDA_PSPP
PI_280619	2022-2023	20	EST	USDA_PSPP
PI_280619	2023-2024	4	EST	USDA_PSPP
PI_280626	2022-2023	17.6667	RUS	USDA_PSPP
PI_280626	2023-2024	4	RUS	USDA_PSPP
PI_285718	2022-2023	18	POL	USDA_PSPP
PI_285718	2023-2024	5	POL	USDA_PSPP
PI_285747	2022-2023	5	POL	USDA_PSPP
PI_285747	2023-2024	2	POL	USDA_PSPP
PI_286607	2022-2023	21	THA	USDA_PSPP
PI_286607	2023-2024	5	THA	USDA_PSPP
PI_288025	2022-2023	18	FRA	USDA_PSPP
PI_288025	2023-2024	7	FRA	USDA_PSPP
PI_293426	2022-2023	19.6667	BGR	USDA_PSPP
PI_293426	2023-2024	8	BGR	USDA_PSPP
PI_306591	2022-2023	13.5	HUN	USDA_PSPP
PI_306591	2023-2024	7	HUN	USDA_PSPP
PI_314794	2022-2023	20.6667	AUS	USDA_PSPP
PI_314794	2023-2024	7.75	AUS	USDA_PSPP
PI_324695	2022-2023	14.3333	HUN	USDA_PSPP
PI_324695	2023-2024	6.5	HUN	USDA_PSPP
PI_324697	2022-2023	22.3333	HUN	USDA_PSPP
PI_324697	2023-2024	5.5	HUN	USDA_PSPP
PI_324700	2022-2023	10.3333	HUN	USDA_PSPP
PI_324700	2023-2024	4	HUN	USDA_PSPP
PI_324702	2022-2023	21	HUN	USDA_PSPP
PI_324702	2023-2024	6.5	HUN	USDA_PSPP
PI_324703	2022-2023	26.3333	HUN	USDA_PSPP
PI_324703	2023-2024	5.33333	HUN	USDA_PSPP
PI_331414	2022-2023	12.6667	ETH	USDA_PSPP
PI_331414	2023-2024	7.33333	ETH	USDA_PSPP
PI_343338	2022-2023	23	USA	USDA_PSPP
PI_343338	2023-2024	6.66667	USA	USDA_PSPP
PI_343987	2022-2023	21.3333	TUR	USDA_PSPP
PI_343987	2023-2024	7.33333	TUR	USDA_PSPP
PI_347295	2022-2023	16.3333	IND	USDA_PSPP
PI_347295	2023-2024	5.75	IND	USDA_PSPP
PI_347490	2022-2023	18.6667	IND	USDA_PSPP
PI_347490	2023-2024	7	IND	USDA_PSPP
PI_347496	2022-2023	15	IND	USDA_PSPP
PI_347496	2023-2024	6	IND	USDA_PSPP
PI_355906	2022-2023	20.6667	JPN	USDA_PSPP
PI_355906	2023-2024	6.33333	JPN	USDA_PSPP
PI_356974	2022-2023	12	IND	USDA_PSPP
PI_356974	2023-2024	4.66667	IND	USDA_PSPP
PI_356980	2022-2023	17	IND	USDA_PSPP
PI_356980	2023-2024	6.66667	IND	USDA_PSPP
PI_356986	2022-2023	20	IND	USDA_PSPP
PI_356986	2023-2024	6.5	IND	USDA_PSPP
PI_356992	2022-2023	12.3333	IND	USDA_PSPP
PI_356992	2023-2024	5	IND	USDA_PSPP
PI_393490	2022-2023	18.6667	CSK	USDA_PSPP
PI_393490	2023-2024	5	CSK	USDA_PSPP
PI_409031	2022-2023	16.6667	GER	USDA_PSPP
PI_409031	2023-2024	3	GER	USDA_PSPP
PI_413678	2022-2023	17.6667	HUN	USDA_PSPP
PI_413678	2023-2024	3.33333	HUN	USDA_PSPP
PI_413698	2022-2023	15	HUN	USDA_PSPP
PI_413698	2023-2024	2	HUN	USDA_PSPP
PI_413703	2022-2023	16	HUN	USDA_PSPP
PI_413703	2023-2024	5.5	HUN	USDA_PSPP
PI_429849	2022-2023	24.6667	UZB	USDA_PSPP
PI_429849	2023-2024	8	UZB	USDA_PSPP
PI_476409	2022-2023	26.3333	LVA	USDA_PSPP
PI_476409	2023-2024	2	LVA	USDA_PSPP
PI_476413	2022-2023	14	RUS	USDA_PSPP
PI_476413	2023-2024	7.5	RUS	USDA_PSPP
PI_486131	2022-2023	23.3333	ECU	USDA_PSPP
PI_486131	2023-2024	6.33333	ECU	USDA_PSPP
PI_494077	2022-2023	13.3333	CHL	USDA_PSPP
PI_494077	2023-2024	3.66667	CHL	USDA_PSPP
PI_499982	2022-2023	18.6667	CHN	USDA_PSPP
PI_499982	2023-2024	3.5	CHN	USDA_PSPP
PI_505062	2022-2023	24	GRC	USDA_PSPP
PI_505062	2023-2024	6	GRC	USDA_PSPP
PI_505080	2022-2023	25.3333	CYP	USDA_PSPP
PI_505080	2023-2024	5	CYP	USDA_PSPP
PI_505108	2022-2023	13.3333	GRC	USDA_PSPP
PI_505108	2023-2024	7	GRC	USDA_PSPP
PI_505122	2022-2023	10.3333	ALB	USDA_PSPP
PI_505122	2023-2024	3	ALB	USDA_PSPP
PI_505127	2022-2023	20.6667	ALB	USDA_PSPP
PI_505127	2023-2024	6.5	ALB	USDA_PSPP
PI_601516	2022-2023	11.3333	NLD	USDA_PSPP
PI_601516	2023-2024	5.5	NLD	USDA_PSPP
PI_619079	2022-2023	17.6667	USA	USDA_PSPP
PI_619079	2023-2024	4.66667	USA	USDA_PSPP
PI_639974	2022-2023	16.3333	GEO	USDA_PSPP
PI_639974	2023-2024	4.33333	GEO	USDA_PSPP
PI_639980	2022-2023	18.3333	BGR	USDA_PSPP
PI_639980	2023-2024	5	BGR	USDA_PSPP
PI_639981	2022-2023	19	BGR	USDA_PSPP
PI_639981	2023-2024	5	BGR	USDA_PSPP
PS-00168	2022-2023	2.33333	ITA	DISSPA
PS-00168	2023-2024	1.33333	ITA	DISSPA
PS-00169	2022-2023	2	ITA	DISSPA
PS-00169	2023-2024	1.66667	ITA	DISSPA
PS-00300	2022-2023	2	ITA	DISSPA
PS-00300	2023-2024	1	ITA	DISSPA
W6_15008	2022-2023	11.6667	ISR	USDA_PSPP
W6_15008	2023-2024	4.33333	ISR	USDA_PSPP
W6_26160	2022-2023	16.6667	GEO	USDA_PSPP
W6_26160	2023-2024	8	GEO	USDA_PSPP
W6_31707	2022-2023	21.6667	RUS	USDA_PSPP
W6_31707	2023-2024	5.5	RUS	USDA_PSPP
W6_44716	2022-2023	20	CHN	USDA_PSPP
W6_44716	2023-2024	6.33333	CHN	USDA_PSPP
W6_44718	2022-2023	20.5	CHN	USDA_PSPP
W6_44718	2023-2024	6.66667	CHN	USDA_PSPP
W6_44720	2022-2023	26	CHN	USDA_PSPP
W6_44720	2023-2024	6.66667	CHN	USDA_PSPP
W6_44724	2022-2023	24	CHN	USDA_PSPP
W6_44724	2023-2024	6	CHN	USDA_PSPP
W6_44725	2022-2023	12.6667	CHN	USDA_PSPP
W6_44725	2023-2024	8	CHN	USDA_PSPP
W6_44726	2022-2023	18.5	CHN	USDA_PSPP
W6_44726	2023-2024	6	CHN	USDA_PSPP
W6_44766	2022-2023	10	CHN	USDA_PSPP
W6_44766	2023-2024	6	CHN	USDA_PSPP
W6_44768	2022-2023	20	CHN	USDA_PSPP
W6_44768	2023-2024	7.66667	CHN	USDA_PSPP
W6_44769	2022-2023	18.3333	CHN	USDA_PSPP
W6_44769	2023-2024	5.75	CHN	USDA_PSPP
W6_44770	2022-2023	12.3333	CHN	USDA_PSPP
W6_44770	2023-2024	5	CHN	USDA_PSPP

## Sheet: Table_S7
Supplementary Table 7. Summary for the results of the RNA-seq experiment.
Attribute	23A	23B	23C	27A	27B	27C	113A	113B	113C	144A	144B	144C	155A	155B	155C	164A	164B	164C	ROR12A	ROR12B	ROR12C	SprinterA	SprinterB	SprinterC
Number of input reads	34506398	33807167	33786805	33357426	35582888	36706618	34828852	35223543	36516076	33880864	35220402	35949340	35602310	35324129	32526808	35952287	34136167	35524096	37697656	36167632	49087508	35491731	33571229	34085506
Average input read length	278	279	279	279	279	278	278	279	278	278	278	278	278	279	279	278	278	278	278	278	278	279	279	278
UNIQUE READS:
Uniquely mapped reads number	31326844	30730894	30942439	30597745	32753866	33519633	31957184	32374497	33468951	31057499	32046220	32922457	32524092	32590590	29998929	32948111	31427293	32678994	34368054	32930195	44931006	24067652	22630672	23090757
Uniquely mapped reads %	0.9079	0.909	0.9158	0.9173	0.9205	0.9132	0.9175	0.9191	0.9166	0.9167	0.9099	0.9158	0.9135	0.9226	0.9223	0.9164	0.9206	0.9199	0.9117	0.9105	0.9153	0.6781	0.6741	0.6774
Average mapped length	277.46	277.74	277.63	277.72	277.9	277.62	277.5	277.59	277.36	277.42	277.51	277.55	277.39	277.69	277.71	277.49	277.37	277.55	277.07	276.73	277	277.87	277.79	277.58
Number of splices: Total	28469438	27899552	28064811	28170782	30221213	30810248	29579956	30060865	31039045	28212682	29285191	30063497	29406974	29810233	27445873	29922351	28499352	29795722	31535548	30008759	41086136	22210720	20872807	21150632
Number of splices: Annotated (sjdb)	26820511	26229017	26389340	26484474	28480417	28979129	27874256	28321219	29264758	26514095	27587112	28300434	27569885	28008546	25792410	28127098	26790799	28032914	29742397	28265620	38642272	20857434	19597785	19809858
Number of splices: GT/AG	28091873	27531920	27695867	27826805	29850041	30432185	29204738	29679692	30647578	27851747	28909539	29678132	29023433	29417599	27086013	29536077	28131508	29409214	31124435	29619879	40552058	21961309	20638575	20915931
Number of splices: GC/AG	297843	288642	289796	269589	292366	297039	292626	296642	305029	284627	297349	304049	294645	303420	278898	303791	289623	304748	319354	300478	410709	197546	184969	183546
Number of splices: AT/AC	28278	28339	28727	24231	26021	26663	28785	29312	30275	27671	27579	29080	30422	31314	28144	26795	25697	26852	30156	29204	40200	12912	12248	12370
Number of splices: Non-canonical	51444	50651	50421	50157	52785	54361	53807	55219	56163	48637	50724	52236	58474	57900	52818	55688	52524	54908	61603	59198	83169	38953	37015	38785
Mismatch rate per base, %	0.0056	0.0052	0.0052	0.0047	0.0049	0.005	0.0055	0.0052	0.0056	0.0049	0.0053	0.0051	0.005	0.005	0.0049	0.005	0.0049	0.0051	0.006	0.006	0.0058	0.0046	0.0047	0.0042
Deletion rate per base	0.0002	0.0002	0.0002	0.0002	0.0002	0.0002	0.0002	0.0002	0.0002	0.0002	0.0002	0.0002	0.0002	0.0002	0.0002	0.0002	0.0002	0.0002	0.0002	0.0002	0.0002	0.0002	0.0002	0.0002
Deletion average length	2.34	2.36	2.33	2.33	2.32	2.32	2.27	2.27	2.26	2.29	2.27	2.27	2.29	2.28	2.29	2.23	2.22	2.23	2.41	2.41	2.42	2.28	2.31	2.28
Insertion rate per base	0.0002	0.0002	0.0002	0.0002	0.0002	0.0002	0.0002	0.0002	0.0002	0.0002	0.0002	0.0002	0.0002	0.0002	0.0002	0.0002	0.0002	0.0002	0.0002	0.0002	0.0002	0.0002	0.0002	0.0002
Insertion average length	1.75	1.75	1.75	1.73	1.74	1.74	1.71	1.71	1.71	1.68	1.71	1.71	1.79	1.78	1.77	1.67	1.69	1.7	1.87	1.88	1.89	1.59	1.57	1.6
MULTI-MAPPING READS:
Number of reads mapped to multiple loci	1283585	1253427	1258080	1138435	1210105	1243550	1142563	1158055	1196619	1123525	1159686	1177915	1185793	1173516	1073862	1176943	1126085	1157300	1305122	1264334	1736579	1049267	978544	1018051
% of reads mapped to multiple loci	0.0372	0.0371	0.0372	0.0341	0.034	0.0339	0.0328	0.0329	0.0328	0.0332	0.0329	0.0328	0.0333	0.0332	0.033	0.0327	0.033	0.0326	0.0346	0.035	0.0354	0.0296	0.0291	0.0299
Number of reads mapped to too many loci	34832	30904	30815	40465	42244	44696	35891	36408	36861	34627	35425	36316	48183	46998	43241	49144	46230	45469	39994	38886	53114	59742	52966	60168
% of reads mapped to too many loci	0.001	0.0009	0.0009	0.0012	0.0012	0.0012	0.001	0.001	0.001	0.001	0.001	0.001	0.0014	0.0013	0.0013	0.0014	0.0014	0.0013	0.0011	0.0011	0.0011	0.0017	0.0016	0.0018
UNMAPPED READS:
Number of reads unmapped: too many mismatches	0	0	0	0	0	0	0	0	0	0	0	0	0	0	0	0	0	0	0	0	0	0	0	0
% of reads unmapped: too many mismatches	0	0	0	0	0	0	0	0	0	0	0	0	0	0	0	0	0	0	0	0	0	0	0	0
Number of reads unmapped: too short	1754535	1725342	1490889	1516067	1509533	1834193	1618030	1581171	1742852	1598433	1917306	1742116	1759157	1436828	1334517	1695316	1462864	1572757	1921847	1866620	2245363	10264607	9869946	9862257
% of reads unmapped: too short	0.0508	0.051	0.0441	0.0454	0.0424	0.05	0.0465	0.0449	0.0477	0.0472	0.0544	0.0485	0.0494	0.0407	0.041	0.0472	0.0429	0.0443	0.051	0.0516	0.0457	0.2892	0.294	0.2893
Number of reads unmapped: other	106602	66600	64582	64714	67140	64546	75184	73412	70793	66780	61765	70536	85085	76197	76259	82773	73695	69576	62639	67597	121446	50463	39101	54273
% of reads unmapped: other	0.0031	0.002	0.0019	0.0019	0.0019	0.0018	0.0022	0.0021	0.0019	0.002	0.0018	0.002	0.0024	0.0022	0.0023	0.0023	0.0022	0.002	0.0017	0.0019	0.0025	0.0014	0.0012	0.0016
CHIMERIC READS:
Number of chimeric reads	0	0	0	0	0	0	0	0	0	0	0	0	0	0	0	0	0	0	0	0	0	0	0	0
% of chimeric reads	0	0	0	0	0	0	0	0	0	0	0	0	0	0	0	0	0	0	0	0	0	0	0	0

## Sheet: Table_S8
Supplementary Table 8. List of differentially expressed genes between lines carrying the resistance (R) and susceptible (S) allele at PsOcr-1, PsOcr-2, and PsOcr-3.
Gene	Description	baseMean	log2FoldChange	lfcSE	stat	pvalue	padj	comparison
LOC127083728	cytochrome P450 89A2-like	305.062	-1.02611	0.149613	-6.81456	3.57475e-07	8.04285e-05	PsOcr-1
LOC127129437	probable L-gulonolactone oxidase 6	205.212	1.05023	0.118526	8.85657	2.37616e-08	7.80249e-06	PsOcr-1
LOC127074893	uncharacterized LOC127074893	104.616	1.44985	0.148633	11.6641	1.68232e-25	1.02197e-21	PsOcr-1
LOC127075090	carbonic anhydrase 2-like	310.482	-1.32588	0.150569	-8.81506	4.1995e-13	2.68536e-10	PsOcr-1
LOC127075091	2-methylene-furan-3-one reductase	107.685	-1.06341	0.149939	-7.08863	1.19482e-08	4.20766e-06	PsOcr-1
LOC127075586	uncharacterized LOC127075586	599.228	-1.01173	0.150306	-6.69092	4.10628e-07	9.154e-05	PsOcr-1
LOC127076717	patatin-like protein 4	2222.7	-1.00849	0.121558	-8.27921	2.73439e-07	6.57851e-05	PsOcr-1
LOC127107152	pentatricopeptide repeat-containing protein At3g04130, mitochondrial-like	143.911	1.19937	0.117413	10.1806	7.65179e-12	3.87356e-09	PsOcr-1
LOC127107167	beta-amyrin synthase-like	134.829	1.60638	0.147232	12.0773	1.49216e-30	3.6258e-26	PsOcr-1
LOC127107223	uncharacterized LOC127107223	27.3281	-1.62647	0.143136	-12.0198	5.80243e-30	7.04966e-26	PsOcr-1
LOC127101186	putative cyclic nucleotide-gated ion channel 8	193.092	-1.05507	0.124599	-8.44678	5.29307e-08	1.53115e-05	PsOcr-1
LOC127105390	uncharacterized LOC127105390	18.7227	-1.42383	0.14173	-9.22287	8.7489e-18	1.6353e-14	PsOcr-1
LOC127107595	uncharacterized LOC127107595	1056.8	1.22512	0.135306	9.13281	4.65705e-11	2.05749e-08	PsOcr-1
LOC127107613	probable inactive nicotinamidase At3g16190	128.648	1.77712	0.122438	14.3518	2.186e-29	1.77059e-25	PsOcr-1
LOC127107619	boron transporter 4-like	620.395	1.13061	0.131326	8.65618	2.83916e-09	1.09506e-06	PsOcr-1
LOC127115339	uncharacterized LOC127115339	70.165	1.36666	0.193741	7.51742	2.15215e-10	7.68888e-08	PsOcr-2
LOC127119670	9-cis-epoxycarotenoid dioxygenase NCED1, chloroplastic-like	402.187	-1.04839	0.19197	-5.42727	3.92293e-05	0.00387414	PsOcr-2
LOC127105415	putative pentatricopeptide repeat-containing protein At1g12700, mitochondrial	281.125	-1.32575	0.193342	-6.84034	2.31868e-08	5.57724e-06	PsOcr-2
LOC127116366	uncharacterized LOC127116366	244.825	-1.02962	0.188523	-5.42946	7.28842e-05	0.00668169	PsOcr-2
LOC127117140	uncharacterized LOC127117140	425.289	-1.07975	0.180472	-5.95465	2.3927e-05	0.00254948	PsOcr-2
LOC127117552	lachrymatory-factor synthase-like	2532.64	1.13287	0.132803	8.54094	6.17276e-08	1.36074e-05	PsOcr-2
LOC127117704	phenylalanine ammonia-lyase 1-like	1025.83	-1.18821	0.166652	-7.10698	6.42975e-07	0.000112377	PsOcr-2
LOC127121838	uncharacterized LOC127121838	933.51	-1.13509	0.18053	-6.25764	6.20548e-06	0.000819325	PsOcr-2
LOC127122595	AAA-ATPase ASD, mitochondrial-like	406.94	-1.10482	0.184872	-5.94418	1.40855e-05	0.00162177	PsOcr-2
LOC127122600	AAA-ATPase ASD, mitochondrial-like	286.64	-1.14544	0.19014	-5.98887	4.88166e-06	0.000662542	PsOcr-2
LOC127124183	(-)-isopiperitenol/(-)-carveol dehydrogenase, mitochondrial-like	558.287	1.01408	0.16905	6.02975	6.40662e-05	0.00596331	PsOcr-2
LOC127127885	2-methylene-furan-3-one reductase-like	1884.65	-1.0604	0.18979	-5.66652	1.96709e-06	0.000293181	PsOcr-2
LOC127128640	sucrose transport protein SUC8-like	599.862	1.06535	0.167958	6.37614	1.68145e-05	0.00186526	PsOcr-2
LOC127130165	uncharacterized LOC127130165	477.76	-1.1823	0.175774	-6.69762	1.45088e-06	0.000224508	PsOcr-2
LOC127130518	albumin-2-like	3393.75	1.25353	0.121443	10.3304	1.29351e-11	5.51309e-09	PsOcr-2
LOC127130584	carboxylesterase 1-like	327.074	1.05498	0.176442	6.02509	2.83801e-05	0.00287277	PsOcr-2
LOC127131240	kunitz-type trypsin inhibitor-like 2 protein	852.167	1.1414	0.162307	7.06311	1.41281e-06	0.000222	PsOcr-2
LOC127104962	ubiquitin carboxyl-terminal hydrolase 9-like	16.7379	-1.59531	0.193754	-8.05566	3.21056e-12	1.47165e-09	PsOcr-2
LOC127135361	IQ domain-containing protein IQM4-like	1131.78	-1.02497	0.164353	-6.2195	4.95172e-05	0.00471753	PsOcr-2
LOC127136497	putative transcription factor bHLH041	454.581	-1.07894	0.186379	-5.75644	2.57175e-05	0.00267834	PsOcr-2
LOC127080314	heat shock 70 kDa protein-like	793.304	-1.46995	0.184068	-7.94492	3.55878e-10	1.16834e-07	PsOcr-2
LOC127118421	metal tolerance protein 4-like	98.3509	-1.00752	0.180781	-5.91273	2.40233e-07	4.64386e-05	PsOcr-2
LOC127118479	exocyst complex component EXO70B1-like	541.449	-1.11283	0.181728	-6.09369	1.11096e-05	0.00135627	PsOcr-2
LOC127120714	transcription factor MYB3R-3-like	231.022	-1.47661	0.159961	-9.19768	7.08578e-12	3.12985e-09	PsOcr-2
LOC127126126	sulfate transporter 3.1-like	3515.89	1.10097	0.158598	6.96868	3.60859e-06	0.000503834	PsOcr-2
LOC127129065	non-structural maintenance of chromosomes element 4 homolog A-like	161.331	-1.19153	0.176266	-6.72853	1.15791e-06	0.000188794	PsOcr-2
LOC127126711	probable xyloglucan endotransglucosylase/hydrolase protein B	2582.58	1.37855	0.0742086	18.5741	5.62208e-34	1.70728e-30	PsOcr-2
LOC127130706	ubiquitin carboxyl-terminal hydrolase 9-like	8.07458	-1.37854	0.185424	-6.92706	2.28903e-10	8.05936e-08	PsOcr-2
LOC127127168	BON1-associated protein 1-like	37.7497	-1.36643	0.182743	-7.40902	1.04316e-08	2.75461e-06	PsOcr-2
LOC127127538	probable glutathione S-transferase	302.948	-1.00541	0.138691	-7.24057	1.45789e-05	0.00166282	PsOcr-2
LOC127127805	metallothionein-like protein 4B	121.061	-1.23572	0.186293	-7.02899	6.60866e-10	2.11251e-07	PsOcr-2
LOC127138655	protein ANTAGONIST OF LIKE HETEROCHROMATIN PROTEIN 1-like	427.467	-1.32143	0.188916	-6.95682	4.62856e-08	1.06081e-05	PsOcr-2
LOC127073649	uncharacterized LOC127073649	151.921	-1.16021	0.192011	-6.09733	3.28557e-07	6.2359e-05	PsOcr-2
LOC127073672	eukaryotic translation initiation factor 5A-3-like	25038.4	1.29789	0.190748	7.0507	1.79501e-08	4.49566e-06	PsOcr-2
LOC127073732	flavonoid 3-monooxygenase-like	246.657	1.1387	0.193685	6.29064	2.30762e-07	4.52108e-05	PsOcr-2
LOC127073906	U-box domain-containing protein 19-like	154.403	-1.09433	0.188115	-5.78396	1.74729e-05	0.0019121	PsOcr-2
LOC127074153	lipid transfer protein EARLI 1-like	29996.5	1.07307	0.120168	8.93653	8.74789e-08	1.84801e-05	PsOcr-2
LOC127074278	uncharacterized LOC127074278	94.7106	-1.1121	0.182052	-6.57365	6.73039e-09	1.92362e-06	PsOcr-2
LOC127077615	small nucleolar RNA Z101	62.3219	-1.43948	0.189583	-7.9849	1.64974e-12	7.85857e-10	PsOcr-2
LOC127077612	small nucleolar RNA Z101	31.8703	-1.08755	0.178648	-6.66643	2.57461e-09	7.81846e-07	PsOcr-2
LOC127136726	uncharacterized LOC127136726	61.1665	-1.06589	0.18814	-5.78281	8.74092e-07	0.000148498	PsOcr-2
LOC127074602	ABC transporter F family member 4-like	154.468	-1.3677	0.190864	-7.40707	1.22443e-10	4.57636e-08	PsOcr-2
LOC127074695	uncharacterized LOC127074695	83.8316	-1.3014	0.191853	-6.74578	6.91745e-08	1.48719e-05	PsOcr-2
LOC127074725	uncharacterized LOC127074725	250.73	-1.39343	0.193122	-7.20038	3.24013e-09	9.718e-07	PsOcr-2
LOC127074759	uncharacterized LOC127074759	45.764	-1.13882	0.193721	-5.84954	2.7751e-06	0.000401299	PsOcr-2
LOC127075149	IAA-amino acid hydrolase ILR1-like 4	264.863	1.01979	0.188238	5.51287	5.36406e-05	0.00505095	PsOcr-2
LOC127075773	transcription factor bHLH130-like	128.424	-1.05737	0.193667	-5.43189	2.03392e-05	0.00219609	PsOcr-2
LOC127076164	NAC domain-containing protein 69-like	58.3831	-1.19725	0.18276	-6.51419	1.30409e-06	0.000208432	PsOcr-2
LOC127076513	xyloglucan endotransglucosylase/hydrolase protein 2-like	66.2476	-1.07432	0.187097	-5.70676	2.8142e-05	0.00287261	PsOcr-2
LOC127076798	uncharacterized LOC127076798	47.5113	-1.07819	0.193433	-5.54178	1.44558e-05	0.00165655	PsOcr-2
LOC127084351	uncharacterized LOC127084351	572.233	1.27201	0.190264	8.16189	6.13325e-13	3.17024e-10	PsOcr-2
LOC127087897	probable WRKY transcription factor 50	292.209	-1.17717	0.177979	-6.58416	1.86857e-06	0.000280217	PsOcr-2
LOC127081195	protein DOWNY MILDEW RESISTANCE 6	302.797	-1.06583	0.169341	-6.27332	2.24774e-05	0.00240558	PsOcr-2
LOC127083583	uncharacterized LOC127083583	301.684	-1.51723	0.192863	-7.86179	5.81105e-11	2.33719e-08	PsOcr-2
LOC127083979	zinc finger CCCH domain-containing protein 29-like	1074.95	-1.21335	0.158128	-7.65406	1.23635e-07	2.56718e-05	PsOcr-2
LOC127083981	zinc finger CCCH domain-containing protein 29-like	1015.33	-1.24465	0.157506	-7.88247	3.91045e-08	9.13467e-06	PsOcr-2
LOC127084384	probable glutathione S-transferase parA	1250.44	-1.56036	0.155262	-10.0223	4.68339e-14	2.52841e-11	PsOcr-2
LOC127084385	probable glutathione S-transferase parA	246.399	-1.95099	0.179088	-10.8358	2.45177e-19	2.97816e-16	PsOcr-2
LOC127084687	uncharacterized LOC127084687	46.5062	1.02083	0.193673	5.52379	8.74535e-06	0.00110083	PsOcr-2
LOC127086624	uncharacterized LOC127086624	416.355	1.01848	0.19283	5.71039	2.76539e-06	0.000401299	PsOcr-2
LOC127087010	proteasome subunit beta type-4-like	1835.32	1.04344	0.0697085	14.9665	4.66462e-16	3.43401e-13	PsOcr-2
LOC127087108	ruBisCO-associated protein-like	579.374	1.02818	0.102885	9.99048	1.85029e-08	4.58684e-06	PsOcr-2
LOC127087401	putative leucine-rich repeat receptor-like protein kinase At2g19210	580.022	-1.21303	0.171482	-7.04711	4.52653e-07	8.20653e-05	PsOcr-2
LOC127087457	uncharacterized LOC127087457	21.2644	-1.38021	0.193722	-7.0551	3.71758e-09	1.1014e-06	PsOcr-2
LOC127097427	probable disease resistance protein At4g33300	216.265	-1.0993	0.171646	-8.40516	1.1113e-14	6.42806e-12	PsOcr-2
LOC127098170	WAT1-related protein At4g15540-like	650.025	1.0831	0.163092	6.66845	8.17151e-06	0.00103936	PsOcr-2
LOC127091933	uncharacterized LOC127091933	97.1809	1.0788	0.192945	5.77891	6.04406e-06	0.000802373	PsOcr-2
LOC127097737	uncharacterized LOC127097737	18.0561	-1.25057	0.18186	-7.34487	3.09426e-11	1.2741e-08	PsOcr-2
LOC127091891	rust resistance kinase Lr10-like	537.558	-1.38794	0.157336	-8.79718	1.67151e-10	6.15267e-08	PsOcr-2
LOC127092388	LEAF RUST 10 DISEASE-RESISTANCE LOCUS RECEPTOR-LIKE PROTEIN KINASE-like 2.2	172.2	-1.71891	0.188313	-9.0883	4.46442e-14	2.46497e-11	PsOcr-2
LOC127097566	uncharacterized LOC127097566	44.7153	-1.82808	0.186325	-11.8542	1.9099e-29	4.63991e-26	PsOcr-2
LOC127097940	uncharacterized LOC127097940	28.5758	-1.65851	0.183925	-10.855	8.39903e-25	1.70038e-21	PsOcr-2
LOC127092444	protein HUA2-LIKE 2-like	237.243	-1.57302	0.170872	-9.1632	1.15692e-12	5.62124e-10	PsOcr-2
LOC127093369	uncharacterized LOC127093369	918.622	1.28662	0.164037	7.88731	1.3963e-08	3.53352e-06	PsOcr-2
LOC127091328	uncharacterized LOC127091328	236.701	-2.61499	0.19287	-13.9831	1.04609e-36	3.63053e-33	PsOcr-2
LOC127098022	uncharacterized LOC127098022	11350.4	-1.42274	0.169258	-8.37421	3.24009e-10	1.09326e-07	PsOcr-2
LOC127091037	probable L-type lectin-domain containing receptor kinase S.5	69.8642	1.18918	0.17984	6.64371	9.8709e-07	0.000164249	PsOcr-2
LOC127096771	uncharacterized LOC127096771	283.249	-6.11979	0.163574	-17.592	2.30073e-63	2.7947e-59	PsOcr-2
LOC127097788	uncharacterized LOC127097788	14.4547	-2.37086	0.19362	-11.1209	1.51553e-25	3.34712e-22	PsOcr-2
LOC127091679	uncharacterized LOC127091679	138.093	-3.72469	0.192342	-16.0627	2.94907e-53	1.79112e-49	PsOcr-2
LOC127091676	uncharacterized LOC127091676	56.1566	-3.535	0.191358	-14.4861	3.78162e-43	1.83742e-39	PsOcr-2
LOC127092792	uncharacterized LOC127092792	7.16826	-1.13525	0.171754	-7.81959	2.63488e-13	1.39156e-10	PsOcr-2
LOC127092112	ethylene-responsive transcription factor ERF098-like	362.802	-1.05264	0.185259	-5.65147	4.66497e-05	0.00446184	PsOcr-2
LOC127092118	uncharacterized LOC127092118	523.999	-4.8551	0.187486	-18.6002	1.00598e-70	2.44392e-66	PsOcr-2
LOC127097222	uncharacterized LOC127097222	49.2497	-3.42583	0.191517	-13.8297	2.6176e-39	1.05987e-35	PsOcr-2
LOC127091757	histone H1-like	918.933	1.22822	0.0917147	13.3876	7.06746e-17	6.35914e-14	PsOcr-2
LOC127095671	uncharacterized LOC127095671	180.33	-5.0268	0.180362	-16.9975	2.47367e-59	2.00318e-55	PsOcr-2
LOC127092262	uncharacterized LOC127092262	50.8244	-1.34968	0.190417	-7.03519	1.97995e-08	4.85868e-06	PsOcr-2
LOC127097171	glucomannan 4-beta-mannosyltransferase 9-like	105.615	1.13596	0.159282	7.13069	1.42996e-06	0.000222689	PsOcr-2
LOC127093161	transcription factor bHLH92	155.667	-1.13393	0.19044	-5.91693	6.36984e-06	0.000836481	PsOcr-2
LOC127092651	MYB-like transcription factor EOBII	184.482	-1.02038	0.190157	-5.33286	8.25506e-05	0.00745534	PsOcr-2
LOC127091782	dehydration-responsive element-binding protein 1A-like	74.9128	-1.16387	0.193652	-5.98523	1.60304e-06	0.000244933	PsOcr-2
LOC127098408	early light-induced protein, chloroplastic	244.514	-1.01555	0.191754	-5.31082	1.36009e-05	0.00158096	PsOcr-2
LOC127097117	cysteine-rich receptor-like protein kinase 25	70.3626	-1.2118	0.176361	-6.83487	6.60572e-07	0.000114628	PsOcr-2
LOC127091317	cysteine-rich receptor-like protein kinase 10	531.48	-1.14553	0.160817	-7.10425	1.41237e-06	0.000222	PsOcr-2
LOC127108462	nudix hydrolase 17, mitochondrial-like	51.7699	-1.0307	0.164623	-6.24021	4.31191e-05	0.00419014	PsOcr-2
LOC127108465	nudix hydrolase 18, mitochondrial-like	57.8628	-1.17384	0.191729	-6.0772	2.19003e-06	0.000324418	PsOcr-2
LOC127108236	probable WRKY transcription factor 41	785.008	-1.09799	0.183446	-5.95457	1.63754e-05	0.00182488	PsOcr-2
LOC127107829	calmodulin-binding transcription activator 3	1319.86	-1.12312	0.153338	-7.30944	1.4164e-06	0.000222	PsOcr-2
LOC127101314	cytochrome P450 CYP82D47-like	566.672	-1.0698	0.179996	-5.91624	2.98954e-05	0.00301361	PsOcr-2
LOC127106187	ethylene-responsive transcription factor ERF109-like	13.1313	-1.40764	0.183497	-7.65065	1.73745e-12	8.11724e-10	PsOcr-2
LOC127107106	uncharacterized LOC127107106	1933.42	1.08948	0.189531	5.88447	8.85855e-06	0.00110933	PsOcr-2
LOC127100691	disease resistance protein RPP13-like	921.97	-1.04573	0.143798	-7.26209	6.54684e-06	0.000855102	PsOcr-2
LOC127106484	uncharacterized LOC127106484	77.9881	-1.12633	0.183804	-6.09132	8.33904e-06	0.00105515	PsOcr-2
LOC127106000	uncharacterized LOC127106000	452017	1.00329	0.167316	6.028	7.83279e-05	0.00710037	PsOcr-2
LOC127106478	ethylene-responsive transcription factor ERF039-like	66.4654	-1.10874	0.155851	-7.09144	2.81489e-06	0.000404644	PsOcr-2
LOC127102733	transcription factor MYB114-like	1821.59	-1.164	0.157463	-7.37465	5.81112e-07	0.000102301	PsOcr-2
LOC127106747	transcription factor MYB13-like	86.172	-1.1495	0.189387	-6.20451	1.16454e-07	2.43891e-05	PsOcr-2
LOC127117817	receptor-like protein kinase HSL1	259.979	1.01592	0.170403	6.02175	2.51298e-05	0.00316284	PsOcr-3
LOC127128432	uncharacterized LOC127128432	363.298	-1.01641	0.172731	-5.8534	3.70584e-05	0.00445636	PsOcr-3
LOC127117994	protein LYK5-like	823.464	1.03052	0.174966	5.98721	1.45563e-05	0.00196437	PsOcr-3
LOC127118410	NDR1/HIN1-like protein 6	450.248	1.08221	0.169805	6.44475	4.17775e-06	0.000650524	PsOcr-3
LOC127118799	probable trehalose-phosphate phosphatase C	939.791	1.00522	0.131829	7.63477	4.56911e-06	0.000702457	PsOcr-3
LOC127123124	putative disease resistance protein RGA4	689.583	1.22766	0.173156	7.21675	4.5658e-08	1.4219e-05	PsOcr-3
LOC127119403	putative disease resistance protein RGA4	255.485	1.08481	0.177112	6.25071	2.86003e-06	0.000463154	PsOcr-3
LOC127119405	UDP-glycosyltransferase 74B1-like	191.633	1.04306	0.180055	6.33622	1.44767e-07	3.86432e-05	PsOcr-3
LOC127119409	uncharacterized LOC127119409	1473.73	1.23243	0.18059	7.14168	9.47871e-09	3.50844e-06	PsOcr-3
LOC127119425	metalloendoproteinase 2-MMP-like	237.273	1.06176	0.176939	6.11673	5.53871e-06	0.000830499	PsOcr-3
LOC127120635	chalcone synthase 5	1920.27	1.0592	0.129968	8.16124	4.89044e-07	9.98267e-05	PsOcr-3
LOC127132549	chitinase 10-like	233.911	1.15752	0.174023	6.75763	4.32468e-07	9.29653e-05	PsOcr-3
LOC127125580	NDR1/HIN1-like protein 10	421.673	1.15125	0.174908	6.70394	4.86537e-07	9.98267e-05	PsOcr-3
LOC127126628	spermidine hydroxycinnamoyl transferase-like	402.479	1.14536	0.178422	6.5937	3.90557e-07	8.62456e-05	PsOcr-3
LOC127127449	omega-3 fatty acid desaturase, chloroplastic-like	206.208	1.10989	0.175186	6.4409	1.6751e-06	0.000290641	PsOcr-3
LOC127128273	enoyl-CoA delta isomerase 1, peroxisomal-like	1461.31	1.29593	0.139678	9.30362	9.29208e-11	4.42576e-08	PsOcr-3
LOC127074296	protein NRT1/ PTR FAMILY 7.3-like	1182.86	1.1362	0.159478	7.17205	5.94266e-07	0.000119275	PsOcr-3
LOC127075656	protein ENHANCED PSEUDOMONAS SUSCEPTIBILITY 1-like	740.743	1.09191	0.176687	6.31071	2.38783e-06	0.000394577	PsOcr-3
LOC127076049	protein SUPPRESSOR OF PHYA-105 1-like	319.672	1.18908	0.17862	6.85	9.54416e-08	2.63451e-05	PsOcr-3
LOC127137937	aconitate hydratase, cytoplasmic-like	96.069	-1.0633	0.163746	-7.55223	1.0405e-11	6.48071e-09	PsOcr-3
LOC127076696	dol-P-Man:Man(7)GlcNAc(2)-PP-Dol alpha-1,6-mannosyltransferase-like	522.388	-1.20414	0.173516	-6.90129	2.33855e-07	5.85627e-05	PsOcr-3
LOC127085997	uncharacterized LOC127085997	124.216	1.16209	0.178101	6.67336	2.6798e-07	6.50951e-05	PsOcr-3
LOC127080312	uncharacterized LOC127080312	311.147	1.11151	0.162339	6.89112	1.52439e-06	0.000268326	PsOcr-3
LOC127082960	ATP-dependent RNA helicase DEAH12, chloroplastic-like	228.064	1.13052	0.179643	6.48646	4.70111e-07	9.87284e-05	PsOcr-3
LOC127082993	putative multidrug resistance protein	39.2971	1.12007	0.181336	6.49497	9.09237e-08	2.53865e-05	PsOcr-3
LOC127084140	uncharacterized LOC127084140	332.558	1.10963	0.17601	6.42556	1.55663e-06	0.00027203	PsOcr-3
LOC127084294	uncharacterized LOC127084294	131.376	1.16455	0.177449	6.70027	2.74492e-07	6.60166e-05	PsOcr-3
LOC127084427	uncharacterized LOC127084427	184.157	1.09498	0.155485	7.0621	1.7992e-06	0.000307777	PsOcr-3
LOC127084482	putative receptor protein kinase ZmPK1	85.3208	1.06235	0.180109	6.05065	3.27727e-06	0.000520315	PsOcr-3
LOC127084526	uncharacterized LOC127084526	168.12	1.35098	0.181482	8.01647	1.49966e-11	8.71379e-09	PsOcr-3
LOC127084542	uncharacterized LOC127084542	379.659	1.14151	0.181426	6.63979	8.4426e-08	2.38464e-05	PsOcr-3
LOC127084543	uncharacterized LOC127084543	334.569	1.28534	0.181259	7.79321	4.25854e-11	2.15509e-08	PsOcr-3
LOC127084558	gibberellin 2-beta-dioxygenase 8	152.915	1.25872	0.181138	7.30289	2.43666e-09	9.70308e-07	PsOcr-3
LOC127084680	uncharacterized LOC127084680	126.678	1.03174	0.176249	5.94384	1.35341e-05	0.00184695	PsOcr-3
LOC127085229	uncharacterized LOC127085229	361.352	4.11231	0.173565	14.425	3.15289e-43	3.82935e-39	PsOcr-3
LOC127085336	uncharacterized LOC127085336	266.742	1.03297	0.153636	6.74415	1.04118e-05	0.00147903	PsOcr-3
LOC127085749	G-type lectin S-receptor-like serine/threonine-protein kinase At4g27290	234.503	1.09834	0.181459	6.37147	3.23589e-07	7.41537e-05	PsOcr-3
LOC127083052	uncharacterized LOC127083052	299.502	1.13566	0.177551	6.54639	6.11637e-07	0.000119817	PsOcr-3
LOC127086793	probable terpene synthase 11	48.428	1.11174	0.177584	7.12778	6.76506e-10	2.83328e-07	PsOcr-3
LOC127087224	ADP,ATP carrier protein, mitochondrial-like	233.656	1.03833	0.180989	6.1569	5.19703e-07	0.000105201	PsOcr-3
LOC127087278	B-box zinc finger protein 25-like	82.6717	1.03926	0.174234	6.02405	1.31726e-05	0.00180777	PsOcr-3
LOC127096647	patatin-like protein 2	173.184	1.20365	0.180695	6.93687	2.73897e-08	9.16197e-06	PsOcr-3
LOC127096622	WAT1-related protein At4g08290-like	9088.4	1.16446	0.175878	6.7676	2.93123e-07	6.90386e-05	PsOcr-3
LOC127093569	aluminum-activated malate transporter 10-like	427.63	1.2592	0.181481	7.43831	7.00008e-10	2.88202e-07	PsOcr-3
LOC127093516	probable aspartic proteinase GIP2	437.716	1.1242	0.147819	7.62631	3.56682e-07	8.02237e-05	PsOcr-3
LOC127097674	geraniol 8-hydroxylase-like	213.411	1.25599	0.173981	7.34457	1.81766e-08	6.37363e-06	PsOcr-3
LOC127097564	ethylene-response factor C3-like	181.797	1.02316	0.171369	6.03141	2.07478e-05	0.0026951	PsOcr-3
LOC127096982	putative F-box/LRR-repeat protein At4g15060	111.763	1.01646	0.181412	5.83224	4.79737e-06	0.000732911	PsOcr-3
LOC127097504	heavy metal-associated isoprenylated plant protein 39-like	448.565	1.14566	0.177067	6.61963	4.75535e-07	9.87284e-05	PsOcr-3
LOC127097506	heavy metal-associated isoprenylated plant protein 12-like	583.304	1.18834	0.180218	6.85346	5.61465e-08	1.70482e-05	PsOcr-3
LOC127098405	early light-induced protein, chloroplastic-like	83.485	1.30264	0.171345	7.66347	4.48086e-09	1.72769e-06	PsOcr-3
LOC127098410	early light-induced protein, chloroplastic-like	66.7487	1.39083	0.176039	8.01054	1.65246e-10	7.4333e-08	PsOcr-3
LOC127108027	(+)-6a-hydroxymaackiain 3-O-methyltransferase 2	1039.12	1.15922	0.179606	6.67514	1.83857e-07	4.75115e-05	PsOcr-3
LOC127113357	cytochrome P450 CYP736A12-like	357.855	1.08593	0.18092	6.24168	9.93246e-07	0.000184175	PsOcr-3
